# Supplementary material for: 5-Methylcytosine (m5C) Modification Patterns and Tumor Immune Infiltration Characteristics in Clear Cell Renal Cell Carcinoma
Source: Curr Oncol. 2022 Dec 31;30(1):559–74. doi: 10.3390/curroncol30010044 (PMC9857358; doi:10.3390/curroncol30010044)
Supplement: Supplementary file 1 [file curroncol-30-00044-s001.zip]

Archive with 1 entries (1 files):
- curroncol-2107371-supplementary.pdf
